# Supplementary material for: Father–Mother Co-Involvement in Child Maltreatment: Associations of Prior Perpetration, Parental Substance Use, Parental Medical Conditions, Inadequate Housing, and Intimate Partner Violence with Different Maltreatment Types
Source: Children (Basel). 2023 Apr 11;10(4):707. doi: 10.3390/children10040707 (PMC10136478; doi:10.3390/children10040707)
Supplement: Supplementary file 1 [file children-10-00707-s001.zip]

Archive with 1 entries (1 files):
- children-2315815-supplementary.pdf
